# Supplementary material for: Sustained microglial activation in the area postrema of collagen-induced arthritis mice
Source: Arthritis Res Ther. 2021 Oct 29;23:273. doi: 10.1186/s13075-021-02657-x (PMC8556992; doi:10.1186/s13075-021-02657-x)
Supplement: Supplementary file 1 — Additional file 1: Supplementary Table 1. Component loading and variances of principal component analysis. PC-1, first principal component; PC-2, secondary principal component. Supplementary Figure 1. Four regions of interest (ROIs) for morphological analysis. A: Representative image showing the location of ROIs (124 μm × 93 μm, yellow and white boxes). ROIs were placed on the four main divisions described in previous reports [23, 24]. A blinded examiner placed ROIs by referring to immunostaining of glial fibrillary acidic protein (GFAP). B: ROIs on the image of immunostaining of ionized calcium-binding adaptor protein-1 (Iba-1). C: Higher magnification image of yellow boxed area in A and B. D: Binary image of C. Iba-1-staining was transformed to binary images using the “triangle methods”. Supplementary Figure 2. Representative examples of twelve measured morphological parameters. Binary images of ionized calcium-binding adaptor protein-1 (Iba-1) staining, like Supplementary Figure 1D, were used for the analysis. Area (μm2), perimeter length (μm), and circularity were measured using the outer edge (indicated by the red line). Major diameter, minimum diameter, aspect ratio, and roundness were measured using the best fitting ellipse (indicated by the blue line). The purple line shows the Feret diameter. Solidity was calculated using the convex hull (indicated by the green line). Width and height were measured using the bounding rectangle (indicated by the orange line). PID, post-immunization day. Supplementary Figure 3. Detection of sensory circumventricular organs (sCVOs) in DBA/1J mice. A: Illustration showing the general location of three sCVOs (indicated in green) in mouse brain. B: Upper panels show extravascular leakage of fluorescein isothiocyanate (FITC) in sCVOs of naïve DBA/1J mouse. After transcardial perfusion of FITC, fluorescence was diffusely observed in three regions adjacent to the ventricles. The lower panels show CD31 immunoreactivity in sCVOs. Immu [file 13075_2021_2657_MOESM1_ESM.zip]

Archive with 14 entries (14 files):
- Figure S1.TIF
- Figure S10.TIF
- Figure S11.TIF
- Figure S12.TIF
- Figure S13.TIF
- Figure S2.TIF
- Figure S3.TIF
- Figure S4.TIF
- Figure S5.TIF
- Figure S6.TIF
- Figure S7.TIF
- Figure S8.TIF
- Figure S9.TIF
- Supplementary figure legends.docx
